# Supplementary material for: Early Aberrant Angiogenesis Due to Elastic Fiber Fragmentation in Aortic Valve Disease
Source: J Cardiovasc Dev Dis. 2021 Jun 25;8(7):75. doi: 10.3390/jcdd8070075 (PMC8303641; doi:10.3390/jcdd8070075)
Supplement: Supplementary file 1 [file jcdd-08-00075-s001.zip]

Archive with 1 entries (1 files):
- jcdd-1230519-supplementary.pdf
